# Supplementary material for: Supported MXene/GO Composite Membranes with Suppressed Swelling for Metal Ion Sieving
Source: Membranes (Basel). 2021 Aug 13;11(8):621. doi: 10.3390/membranes11080621 (PMC8401878; doi:10.3390/membranes11080621)
Supplement: Supplementary file 1 [file membranes-11-00621-s001.zip]

Archive with 1 entries (1 files):
- membranes-1292910-supplementary.pdf
